# Supplementary material for: Discovery of Novel Isofunctional SARS-CoV‑2 NSP14 RNA Cap Methyltransferase Inhibitors by Structure-Based Virtual Screening
Source: ACS Med Chem Lett. 2025 Aug 15;16(9):1789–97. doi: 10.1021/acsmedchemlett.5c00339 (PMC12434519; doi:10.1021/acsmedchemlett.5c00339)
Supplement: Supplementary file 2 [file ml5c00339_si_002.xlsx]

## Sheet: 4_Suppl_Table_1_NSP14_retroVS
Compound Structure	ID	Category	Merged IC50 (µM)	Merged pIC50
Cc1c(S(=O)(=O)c2ccc3[nH]ncc3c2)cc(C(=O)NCc2c(F)ccc3ncn(C4CC4)c23)n1C	TDI-015974	Rep Active	6.15e-06	11.21
Cc1c(S(=O)(=O)c2cc(Cl)c3[nH]ncc3c2)cc(C(=O)N[C@@H]2CCN(c3ncc(F)cn3)C2)n1C |a:21|	TDI-016705	Rep Active	3.63e-05	10.44
Cc1c([S@](=N)(=O)c2cc(F)c3[nH]ncc3c2)cc(C(=O)NCc2c(F)ccc3cnn(C4CC4)c23)n1C |a:3|	TDI-016489	Rep Active	0.000121	9.92
Cc1c(S(=O)(=O)N2CCc3[nH]ncc3C2)cc(C(=O)N[C@@H]2CCN(c3ccc(C#N)cn3)C2)n1C |a:20|	TDI-017304	Rep Active	0.000146	9.84
Cc1c(S(=O)(=O)N2Cc3c[nH]nc3[C@H](C)C2)cc(C(=O)NCc2c(F)ccc3occc23)n1C |a:13|	TDI-015657	Rep Active	0.000217	9.66
O=C(NCc1c(F)ccc2cnn(C3CC3)c12)c1ccc(Cl)c(S(=O)(=O)N2CCc3[nH]ncc3C2)c1	TDI-016152	Rep Active	0.000249	9.6
Cc1c(S(=O)(=O)N2CCc3n[nH]cc3C2)cc(C(=O)NCc2cccc3occc23)n1C	TDI-015608	Rep Active	0.000481	9.32
Cc1c(S(=O)(=O)c2cc(Cl)c3[nH]ncc3c2)cc(C(=O)NCc2ccnn2C)n1C	TDI-016469	Rep Active	0.000596	9.22
CN=S(=O)(c1cc(Cl)c2[nH]ncc2c1)c1cc(C(=O)NCc2c(F)ccc3c2N(C)C(=O)C3)n(C)c1C	TDI-016654	Rep Active	0.000651	9.19
Cc1c(S(=O)(=O)N2CCn3cncc3C2)cc(C(=O)NCc2c(F)cccc2N2CCCC2)n1C	TDI-014802	Rep Active	0.000858	9.07
Cc1c(S(=O)(=O)c2ccc3[nH]ncc3c2)cc(C(=O)NCc2c(Cl)cnn2C)n1CC(F)F	TDI-016691	Rep Active	0.00106	8.97
Cc1c(S(=O)(=O)N2CCn3cncc3C2)cc(C(=O)NCc2cccc3cnccc23)n1C	TDI-014695	Rep Active	0.00249	8.6
Cc1c(S(=O)(=O)c2ccc3c(cnn3C)c2)cc(C(=O)NCc2c(F)ccc3cnn(C4CC4)c23)n1CCCC#N	TDI-016180	Rep Active	0.00257	8.59
Cc1c(S(=O)(=O)N2Cc3c[nH]nc3[C@H](CO)C2)cc(C(=O)NCc2c(F)ccc3cnn(C)c23)n1C |a:13|	TDI-015496	Rep Active	0.0031	8.51
Cc1c(S(=O)(=O)c2ccc3[nH]nc(F)c3c2)cc(C(=O)NCc2c[nH]c(=O)c3cccnc23)n1C	TDI-016647	Rep Active	0.00332	8.48
Cc1c(S(=O)(=O)N2CCn3nccc3C2)cc(C(=O)NCc2cccnc2N2CCCC2)n1CCO	TDI-014469	Rep Active	0.0052	8.28
Cc1c(S(=O)(=O)N2CCn3nccc3C2)cc(C(=O)NCc2cccnc2N2CCCC2)n1C	TDI-013801	Rep Active	0.00795	8.1
COc1ccccc1CNC(=O)c1cc(S(=O)(=O)N2CCc3ccccc3C2)c(C)n1C	TDI-013289	Rep Active	0.0141	7.85
Cc1c(S(=O)(=O)c2cccc(C#N)c2)cc(C(=O)NCc2c(Cl)cnn2C)n1C	TDI-016685	Rep Active	0.0167	7.78
Cc1c(S(=O)(=O)N2CCC(C)CC2)cc(C(=O)NCc2cccnc2N2CCCC2)n1C	TDI-013598	Rep Active	0.021	7.68
Cc1n[nH]c(C)c1CNC(=O)c1cc(S(=O)(=O)c2ccc3[nH]ncc3c2)c(C)n1C	TDI-016594	Rep Active	0.0251	7.6
Cc1c(S(=O)c2cc(Cl)c3[nH]ncc3c2)cc(C(=O)NCc2c(Cl)cnn2C)n1C	TDI-016715	Rep Active	0.0272	7.57
Cc1c(S(=O)(=O)c2ccc3[nH]ncc3c2)cc2n1CCOCCCc1ccccc1CNC2=O	TDI-016617	Rep Active	0.0294	7.53
Cc1c(C(=O)NCc2c(F)ccc3occc23)cn(S(=O)(=O)c2ccc3[nH]ncc3c2)c1C	TDI-015820	Rep Active	0.0307	7.51
Cc1sc(C(=O)NCc2cccc3cnn(C)c23)cc1S(=O)(=O)N1CCn2nccc2C1	TDI-014534	Rep Active	0.032	7.49
Cc1c(C(=O)NCc2cccc3cnn(C)c23)cn(S(=O)(=O)c2ccccc2)c1C	TDI-015499	Rep Active	0.0392	7.41
O=C(NCc1cccnc1N1CCCC1)c1ccc(Cl)c(S(=O)(=O)N2CCn3nccc3C2)c1	TDI-014477	Rep Active	0.063	7.2
COc1ccccc1CNC(=O)c1cc(S(=O)(=O)N2CCc3ccccc3C2)c2n1CCC2	TDI-013711	Rep Active	0.0683	7.17
Cn1nccc1CNC(=O)c1ccc(Cl)c(S(=O)(=O)c2ccc3[nH]ncc3c2)c1	TDI-016684	Rep Active	0.073	7.14
Cc1ccccc1CNC(=O)c1cc(S(=O)(=O)N2CCc3ccccc3C2)c(C)n1CCO	TDI-013770	Rep Active	0.077	7.11
CCn1c(C(=O)NCc2cnn3ccccc23)cc(S(=O)(=O)N2CCc3ccccc3C2)c1C	TDI-013662	Rep Active	0.0802	7.1
Cc1[nH]c(C(=O)NCc2c(F)ccc3occc23)cc1S(=O)(=O)c1ccc2c(cnn2C)c1	TDI-015757	Rep Active	0.0899	7.05
Cc1sc(C(=O)NCc2cccnc2N2CCCC2)cc1S(=O)(=O)N1CCn2nccc2C1	TDI-014253	Rep Active	0.0957	7.02
C=CCOc1ccccc1CNC(=O)c1cc(S(=O)(=O)N2CCn3nccc3C2)c(C)n1CC=C	TDI-014250	Rep Active	0.175	6.76
Cc1c(S(=N)(=O)c2ccccc2)cc(C(=O)NCc2cccc3cnn(C)c23)n1C	TDI-015861	Rep Active	0.176	6.76
CCn1c(C(=O)NCc2ccccc2C)cc(S(=O)(=O)N2CCC(C)CC2)c1C	TDI-013343	Rep Active	0.262	6.58
O=C(NCc1cccnc1N1CCCC1)c1cccc(S(=O)(=O)N2CCn3cccc3C2)c1	TDI-014245	Rep Active	0.393	6.41
COc1ccccc1CNC(=O)c1cc(S(=O)(=O)N2CCC(C)CC2)c(C)s1	TDI-013669	Rep Active	0.575	6.24
COc1ccccc1CNC(=O)c1cccc(S(=O)(=O)N2CCc3ccccc3C2)c1	TDI-013767	Rep Active	0.824	6.08
Cc1c(S(=O)(=O)n2ncc3ccccc32)cc(C(=O)NCc2c(F)ccc3occc23)n1C	TDI-015687	Rep Active	0.958	6.02
