# Supplementary material for: Discovery of Novel Isofunctional SARS-CoV‑2 NSP14 RNA Cap Methyltransferase Inhibitors by Structure-Based Virtual Screening
Source: ACS Med Chem Lett. 2025 Aug 15;16(9):1789–97. doi: 10.1021/acsmedchemlett.5c00339 (PMC12434519; doi:10.1021/acsmedchemlett.5c00339)
Supplement: Supplementary file 3 [file ml5c00339_si_003.xlsx]

## Sheet: Specificity
Molecule Name	Structure	SMILES	Screening collection	Supplier ID	Docking score	SARS-CoV-2 NSP14 inhibition: IC50 (µM)	SARS-CoV-2 NSP14 inhibition: Hill slope	SARS-CoV-2 NSP14 inhibition: Maximum response (%)	SARS-CoV-2 NSP14 inhibition: Plot Concentration - LUM % inhibition or activation	SAH counterscreen inhibition: IC50 (µM)	SAH counterscreen inhibition: Hill slope	SAH counterscreen inhibition: Maximum response (%)	SAH counterscreen inhibition: Plot Concentration - LUM % inhibition or activation	hRNMT-RAM inhibition: IC50 (µM)	hRNMT-RAM inhibition: Hill slope	hRNMT-RAM inhibition: Maximum response (%)	hRNMT-RAM inhibition: Plot Concentration - LUM % inhibition or activation	ZIKV NS5 inhibition: IC50 (µM)	ZIKV NS5 inhibition: Hill slope	ZIKV NS5 inhibition: Maximum measured (%)	ZIKV NS5 inhibition: Plot Concentration - LUM % inhibition or activation
RU-0425548		NC(CCC(N)C(O)=O)CC1OC(N2C=NC3=C(N)N=CN=C23)C(O)C1O	Sinefungin, Internal control	Internal control, Sinefungin		0.198	0.841	101		> 62.5	7.74	8.34		0.00596	0.881	102		0.21	0.774	109
RU-0834178		CC1=CC(C(=O)N2CC3(C2)CCC(CNC(=O)C2=C(C)C=CC(C)=C2C)O3)=CC(C)=C1O	Enamine REAL	Z9390695742	-10.69	1.71	1.39	95.7		> 125	-6.31	18.2		> 250	13.1	3.1		> 250	0.402	20.5
RU-0834081		CCN1N=C(C)C(C(=O)NCCC2=CC=C(CNC(=O)C3=CC4=C(C=C3)NN=C4)C=C2)=C1C	Enamine REAL	Z9390693038	-10.87	2.67	1.15	93.9		> 125	6.42	11.2		> 250	0.243	15.2		> 250	4.21	15.9
RU-0834201		CC1=CC(C)=C(C(=O)NCC2=CC=C(CNC(=O)C3=CC=C(O)C(C)=C3)C=C2)N=C1	Enamine REAL	Z9390698020	-10.71	3.01	1.22	92.9		> 125	-59.4	14.6		> 250	35.3	6.56		> 250	0.157	12.1
RU-0834181		CC1=CC(C(=O)NCC2=CC=C(CNC(=O)C3=CN=C(C)C=C3C)C=C2)=CC=C1O	Enamine REAL	Z9390696765	-10.47	4.74	1.04	87.6		> 125	63.6	12.2		> 250	0.346	20.8		> 250	0.143	14.9
RU-0834173		CC1=C2C(=CC(C(=O)N3CC4(C3)CCC(CNC(=O)C3=C(C)C(C)=NC=C3)O4)=C1)C=NN2	Enamine REAL	Z9390695600	-10.59	5.29	1.06	88.5		> 125	-9.25	12.6		> 250	1.99	3.36		> 250	20.4	10.3
RU-0834146		CC1=CC(C(=O)NCC2=CN=C(C(=O)NC(C)C3=C(C)C=CC=C3)C=C2)=CC=C1O	Enamine REAL	Z9390694522	-10.65	5.76	1.13	85.4		> 125	-44.2	16.1		> 250	86	4.85		> 250	10.6	11.2
RU-0834179		C[C@@H](NC(=O)C1=CC=C(CNC(=O)C2=CC=C3NN=CC3=C2)C=C1)C1=CC(O)=CC=C1	Enamine REAL	Z9390695775	-10.75	5.82	1.08	90.9		> 125	11.5	14.4		> 250	0.0614	6.78		> 250	1.12	12.5
RU-0834080		CC1=NC(C)=C(C)N=C1C(=O)NCC1=CC=C(CNC(=O)C2=CC(F)=C(O)C=C2)C=C1	Enamine REAL	Z9390693016	-10.5	5.82	1.14	81.3		> 125	-2.71	16.2		> 250	1.28	23.1		> 250	1.81	18.4
RU-0834174		CC1=CC(C(=O)N2CC3(C2)CCC(CNC(=O)C2=CC=CC(C)=C2F)O3)=CC2=C1NN=C2	Enamine REAL	Z9390695624	-10.64	6.1	1.1	81.8		> 125	-17	16.2		> 250	0.374	26.5		> 250	1.95	12.9
RU-0834184		CC1=CN=C(C(C)NC(=O)C2=NC=C(CNC(=O)C3=CC=C(O)C(C)=C3)C=C2)N=C1	Enamine REAL	Z9390696865	-10.66	6.76	1.05	84.2		> 125	13.5	16.9		> 250	137	5.53		> 250	1.19	12.7
RU-0833928		S(=O)(=O)(N1CCCCC1)c1c(C)ccc(NC(=O)CN2N=Nc3c(cccc3)C2=O)c1	Sigma screening	3576559569	-9.56	9.13	1.47	61.5		> 125	-3.01	21.6		> 250	0.501	8.18		> 250	-7.54	9.49
RU-0833868		Fc1c(NC(=O)CN2C=CC=C(c3nc(c4ccccc4)no3)C2=O)ccc(F)c1	Sigma screening	310752977	-8.38	9.36	2.93	93.9		> 125	19.2	21.5		> 250	3.14	5.14		122	0.969	64.4
RU-0833661		COC1=CC=C(C2=C(C(=O)NC3=CC=C4OC(=O)N(CC(=O)N5CCCCC5)C4=C3)N=CO2)C=C1	Enamine screening	Z5510569268	-8.74	9.42	1.5	74.4		> 125	0.36	20.6		> 125	5.03	36.6		73.7	1.01	66.6
RU-0834168		CC1=C(C(=O)NCC2=CC=C(CNC(=O)C3=NNC4=C3C=CC=C4)C=C2)C=CC2=CN=CN12	Enamine REAL	Z9390695328	-10.866	10.3	1.32	47.6
RU-0834194		CCC1=C(C(=O)NCCC2=CC=C(CNC(=O)C3=CC4=CC=NN4C=C3)C=C2)C=CC(F)=C1	Enamine REAL	Z9390697506	-10.513	10.4	1.08	61.1
RU-0834114		CN1C=CN2N=CC(C(=O)NCC3=CC=C(CNC(=O)C4=C(Cl)C=C(O)C=C4)C=C3)=C12	Enamine REAL	Z9390693566	-10.93	10.6	1.09	50.9
RU-0834104		CC1=C(C(=O)NCC2=CC=C(CCNC(=O)C3=CC(F)=CC(O)=C3)C=C2)C=CC(F)=C1	Enamine REAL	Z9390693390	-10.564	11.6	0.959	31.2
RU-0833917		S(=O)(=O)(N1CCCCCC1)c1c(Cl)ccc(C(=O)NCc2nccc3c2cccc3)c1	Sigma screening	3566854030	-9.286	12	0.938	58.2
RU-0834101		CC1=CC(C(=O)NCC2(C)CCC(NC(=O)C3=NC=C4C=CC=CN34)C2)=CC(C)=C1O	Enamine REAL	Z9390693352	-10.644	12.3	1.12	29.7
RU-0834124		CC1=C(O)C=CC(C(=O)NCCC2CCC(NC(=O)C3=CC=CN4C=CN=C34)C2)=C1	Enamine REAL	Z9390693805	-10.501	12.9	1	30.7
RU-0834200		CC1=C(F)C=CC(CC(=O)NCC2CCC3(CN(C(=O)C4=CC=C5NN=CC5=C4)C3)O2)=C1	Enamine REAL	Z9390697981	-10.686	13.6	0.949	31.7
RU-0833885		S(=O)(=O)(c1cc(C)ccc1)C1=NN(CC(=O)NCCc2ccc(Cl)cc2)C(=O)C=C1	Sigma screening	413820676	-9.957	13.9	2.97	78.9
RU-0834131		CC1=C(O)C=CC(C(=O)NCC2=CC(C(=O)NCC3=C(F)C=C(F)C=N3)=NC=C2)=C1	Enamine REAL	Z9390694030	-10.743	14.2	1.08	30.3
RU-0833940		[nH]1nc(C(=O)Nc2cc(CNC(=O)c3nc4c(cc3)CCC4)ccc2)c2c1nccc2	Sigma screening	3577849061	-8.878	14.9	1.15	128
RU-0834136		O=C(NCC1=CN=C(C(=O)NCCC2=C(O)C=CC=C2)C=C1)C1=CC=C2NN=CC2=C1	Enamine REAL	Z9390694210	-10.887	15.4	1.01	57.7
RU-0834154		CC1=C(O)C=CC(C(=O)N[C@@H]2CC[C@H](CNC(=O)C3=NC=C4C=CC=CN34)C2)=C1	Enamine REAL	Z9390694812	-10.799	16.3	0.948	29.3
RU-0834140		COC(CCNC(=O)C1=CC(N(C)C)=CC=C1)CNC(=O)C1=CC(C)=C(O)C(C)=C1	Enamine REAL	Z9390694348	-10.452	16.3	1.08	38.1
RU-0834159		CC1=CC(C(=O)N[C@@H]2CCC[C@H](CNC(=O)C3=C4N(N=C3)CCCC4)C2)=CC(C)=C1O	Enamine REAL	Z9390694959	-10.779	16.5	0.966	61.1
RU-0834109		CN1C=CN2N=CC(C(=O)NCC3=CC=C(CCNC(=O)C4=CN5C(=CN=C5)C=C4)C=C3)=C12	Enamine REAL	Z9390693441	-10.585	16.7	1.25	52.2
RU-0834197		CN1C=CN2N=CC(C(=O)NCC3=CC=C(CCNC(=O)C4=CC=C(O)C=C4)C=C3)=C12	Enamine REAL	Z9390697714	-10.543	16.8	1.01	49.2
RU-0834096		CC1=C(F)C(C(=O)NCCC2=CC=C(CNC(=O)C3=CC4=C(N=C3)NN=C4)C=C2)=C(F)C=C1	Enamine REAL	Z9390693290	-10.833	17.5	0.973	35.2
RU-0834164		CC1=CC(C(=O)NC[C@@H]2[C@H](CNC(=O)CC3=CC(C)=C(F)C=C3)C2(F)F)=CC(C)=C1O	Enamine REAL	Z9390695199	-10.761	18.4	0.895	51.2
RU-0834202		CC1=C2C(=CC(C(=O)NCC3(C)CCC(NC(=O)C4=NC=C5C=CC=CN45)C3)=C1)C=NN2	Enamine REAL	Z9390698078	-10.928	18.7	0.981	57.6
RU-0834176		CC1=CC(F)=C(C(=O)NCC2=CC=C(CCNC(=O)C3=C(C)N4C(=CN=C4)C=C3)C=C2)N=C1	Enamine REAL	Z9390695669	-10.52	18.8	0.909	76.8
RU-0834090		CC1=C(O)C=CC(C(=O)NCC2=NC=C(C(=O)NC(C)CC3=CN(C)N=C3)C=N2)=C1	Enamine REAL	Z9390693172	-10.438	20.9	0.941	37.5
RU-0834175		CC1=C2C(=CC(C(=O)N3CC4(C3)CCC(CNC(=O)C3=NNC5=C3C=CC=C5)O4)=C1)C=NN2	Enamine REAL	Z9390695643	-11.353	21.6	0.895	64.7
RU-0834108		CC1=NC(C(=O)NC2=CC(CNC(=O)C3=CC4=C(C=C3)NN=C4)=CC=C2)=C(C)C=C1	Enamine REAL	Z9390693436	-10.44	23.7	0.909	54
RU-0834132		CC1=C(O)C=CC(C(=O)NCC2=NC=C(C(=O)NCC3=C(F)C=CC=C3F)C=N2)=C1	Enamine REAL	Z9390694054	-10.886	23.9	0.827	34
RU-0834110		CC1=CC2=C(C=C1)C(C(=O)NCC1CC(CNC(=O)C3=CC4=CN=CN4C=C3)CO1)=NN2	Enamine REAL	Z9390693465	-10.607	24.8	2.31	67.1
RU-0833942		Fc1c(Br)cccc1C(=O)NCc1c(CNC(=O)c2ncnc3[nH]ccc23)cccc1	Sigma screening	3581640426	-9.281	25.1	1.33	69.3
RU-0834188		CC1=C2C(=CC(C(=O)NCC3(C)CCC(NC(=O)C4=NNC5=C4N=CC=C5)C3)=C1)C=NN2	Enamine REAL	Z9390697273	-10.598	25.3	0.824	29.9
RU-0834186		CC1=CC(O)=CC(C)=C1C(=O)NCC1=CC=C(CNC(=O)C2=CN3C(=CN=C3)C=C2)C=C1	Enamine REAL	Z9390697215	-10.686	25.5	0.999	39.3
RU-0834098		CC1=CN2C(=CC(C(=O)N3CC4CCC4(CCNC(=O)C4=NNC5=C4N=CC=C5)C3)=C2)C=C1	Enamine REAL	Z9390693312	-10.864	25.6	2.5	80.4
RU-0833879		n12nc(C(=O)NCc3c(OC)cccc3)cc1C(=O)N(Cc1cc(C)ccc1)CCC2	Sigma screening	363655266	-8.726	27.3	1.2	59.4
RU-0834155		CC1=C(O)C=CC(C(=O)N[C@@H]2CC[C@H](CNC(=O)C3=NNC4=CC=CC=C34)C2)=C1	Enamine REAL	Z9390694838	-10.514	32.4	0.765	49.6
RU-0834185		CNC1=C(F)C=C(C(=O)NCC2=CC=C(CNC(=O)C3=NC=CN4C=NN=C34)C=C2)C=C1	Enamine REAL	Z9390697055	-10.438	35	1.91	66.7
RU-0834190		O=C(CC1=C(F)C(O)=CC=C1)N1CC2=C(C=C(CNC(=O)C3=C(F)C=CC=C3F)C=C2)C1	Enamine REAL	Z9390697371	-10.676	35.2	0.883	59.1
RU-0833938		Fc1cc(C(=O)Nc2cc(CNC(=O)NC(C)c3ccc(N4CCCC4=O)cc3)ccc2)ccc1	Sigma screening	3577774669	-10.068	37.2	1.25	78.2
RU-0833922		Fc1c(CC(=O)NCC2CN(C(=O)c3cn4c(c3)C=CC=C4)C2)c(F)ccc1	Sigma screening	3567274162	-8.819	50.3	1.19	76.9
RU-0834106		CC1=CC2=C(C(=O)NCCC3CCC(NC(=O)C4=CC5=C(N=C4)NN=C5)C3)C=NN2C=C1	Enamine REAL	Z9390693413	-10.451	50.8	0.958	55.6
RU-0834095		CC1=C(F)C=CC(C(=O)NCC2=CC=C(CNC(=O)C3=CC(CO)=CC=C3)C=C2)=C1C	Enamine REAL	Z9390693249	-10.674	74.8	0.616	36.8
RU-0834182		CC(NC(=O)C1=NC(CNC(=O)C2=CN3C(=CN=C3)C=C2)=CC=C1)C1=CC=C(F)C=C1	Enamine REAL	Z9390696791	-10.6	76.4	0.699	66.7
RU-0834111		CCN1C=C(Cl)C(C(=O)NCC2=CC=C(CNC(=O)C3=CC=C4NN=CC4=C3)C=C2)=N1	Enamine REAL	Z9390693472	-10.518	77	0.488	49
RU-0834112		CC1=C(CC(=O)NCC2=CC(CNC(=O)C3=C(C)N4C(=CN=C4)C=C3)=CC=C2)C=CC=C1	Enamine REAL	Z9390693489	-10.478	103	0.813	43.5
RU-0834199		CC1=CC2=C(C=C1)C(C(=O)NCC1CC(CNC(=O)CC3=CC(C)=CC(F)=C3)CO1)=NN2	Enamine REAL	Z9390697973	-10.754	> 125	51	12.1
RU-0834198		CC1=NC=CC(CCC(=O)NCCC2(C)CCN(C(=O)C3=CC(C)=C4NN=CC4=C3)C2)=N1	Enamine REAL	Z9390697892	-10.708	> 125	14.7	16.8
RU-0834196		CC1=C(CC(=O)NCC(C)C2(O)CCN(C(=O)CC3=CC(C)=C(O)C=C3)C2)C(F)=CC=C1	Enamine REAL	Z9390697641	-10.549	> 125	174	10.7
RU-0834195		CC1=CC2=NC=C(C(=O)NCCC3CCC(NC(=O)C4=NC=C5C(=C4)C=NN5)C3)N2C=C1	Enamine REAL	Z9390697567	-10.571	> 125	0.503	21.9
RU-0834193		CC1=C(O)C=CC(CC(=O)N2CCN3N=CC(CNC(=O)C4CCC5=C4C=CC=C5)=C3C2)=C1	Enamine REAL	Z9390697454	-10.533	> 125	117	12.2
RU-0834192		CC1=CC(C(=O)N2CC3(C2)CCC(CNC(=O)C2CCCN4N=CC=C24)O3)=CC(C)=C1O	Enamine REAL	Z9390697445	-10.465	> 125	16.3	14.6
RU-0834191		CC1=C(C)C(C(=O)NCCC2(O)CCCN(C(=O)CC3=CC(C)=C(O)C=C3)C2)=C(C)C=C1	Enamine REAL	Z9390697391	-10.722	> 125	33.8	14.9
RU-0834189		CC1=C(O)C=CC(C(=O)NC[C@H]2C[C@H](CNC(=O)C3=C4N(C=N3)C=CC=C4)C2)=C1	Enamine REAL	Z9390697298	-10.787	> 125	1.2	11.8
RU-0834187		O=C(NCC1COC(CNC(=O)C2=C(F)C=C(O)C=C2F)C1)C1=CC2=CC=NN2C=C1	Enamine REAL	Z9390697223	-10.44	> 125	15.3	12.6
RU-0834183		CC1=C2C(=CC(C(=O)NC3CC(O)(CNC(=O)C4=C5N(C=N4)C=CC=C5)C3)=C1)C=NN2	Enamine REAL	Z9390696796	-11.047	> 125	42.8	11.1
RU-0834180		CC1=CC(C(=O)NC2CCC3(CC(NC(=O)C4=C5N(N=C4)C=CN5C)C3)CC2)=CC(C)=C1O	Enamine REAL	Z9390695827	-10.488	> 125	12.9	14.1
RU-0834177		CC1=C2C(=CC(C(=O)NCC3=C(CNC(=O)C4=NC(N(C)C)=CN=C4)C=CC=C3)=C1)C=NN2	Enamine REAL	Z9390695695	-10.469	> 125	1.45	20.4
RU-0834172		CC1=C(C(=O)NCC(C)C2(O)CCN(C(=O)C3=CC(C)=C4NN=CC4=C3)C2)C=C(F)C=C1	Enamine REAL	Z9390695540	-10.496	> 125	18.1	11.6
RU-0834171		O=C(NCC1=CC=C(CNC(=O)C2=C(F)C=C(O)C=C2F)C=C1)C1=NNC2=C1N=CC=C2	Enamine REAL	Z9390695512	-11.066	> 125	0.62	34.8
RU-0834170		O=C(NCC1=CC=C(CNC(=O)C2=C(F)C=C(O)C=C2F)C=C1)C1=NNC2=C1C=CC=C2	Enamine REAL	Z9390695486	-10.751	> 125	96.9	15.3
RU-0834169		CC1=C2C(=CC(C(=O)NCC3=CC(CNC(=O)C45CCC(CO)(CC4)C5)=CC=C3)=C1)C=NN2	Enamine REAL	Z9390695353	-10.458	> 125	2.59	15.2
RU-0834167		CC1=CC(C(O)C(=O)NC[C@H]2CCC[C@@H](NC(=O)C3=CC(C)=C4NN=CC4=C3)C2)=CC=C1	Enamine REAL	Z9390695296	-10.51	> 125	0.446	29.4
RU-0834166		CC1=CC=CC(CNC(=O)C[C@H]2[C@H](O)C[C@@H]2NC(=O)C2=CC(C)=C(O)C=C2)=C1F	Enamine REAL	Z9390695269	-10.647	> 125	1.26	21.7
RU-0834165		CC1=CC2=C(C=CC(C(=O)N[C@@H]3CCC[C@H](CNC(=O)C4=NC=CN5C=CN=C45)C3)=C2)N1	Enamine REAL	Z9390695225	-10.48	> 125	210	12.1
RU-0834163		CC1=CC(C(=O)NC[C@@H]2[C@H](CNC(=O)CC3=CC=C4CCC4=C3)C2(F)F)=CC(C)=C1O	Enamine REAL	Z9390695167	-10.713	> 125	0.497	34.8
RU-0834162		CC1=C(C(=O)NC[C@H]2CC[C@@H](NC(=O)C3=CC4=C(C=C3)C=NN4C)C2)C=CC=C1CO	Enamine REAL	Z9390695128	-10.51	> 125	61.9	26
RU-0834161		O=C(CC[C@H]1CC[C@@H](NC(=O)C2=CC3=C(C=C2)NN=C3)C1)NCC1=C(F)C=C(F)C=N1	Enamine REAL	Z9390695102	-10.482	> 125	1.35	27.1
RU-0834160		CC1=C(O)C=CC(C(=O)N[C@@H]2CC[C@H](CNC(=O)C3=C4N(N=C3)C=CN4C)C2)=C1	Enamine REAL	Z9390695060	-10.461	> 125	1.6	17
RU-0834158		O=C(O)C(F)(F)F.O=C(NC[C@H]1CC[C@@H](NC(=O)C2=C(F)C=C(O)C=C2)C1)C1=NNC2=C1C=CC=N2	Enamine REAL	Z9390694930	-10.865	> 125	1.24	18.2
RU-0834157		O=C(NC[C@H]1CC[C@@H](NC(=O)C2=CC(F)=C(O)C=C2)C1)C1=CN=C2C=CC=CN12	Enamine REAL	Z9390694892	-10.568	> 125	99.4	11.3
RU-0834156		O=C(NC[C@@H]1CCC[C@H](CNC(=O)C2CCCC3=CC=NN23)C1)C1=CC2=C(C=C1)NN=C2	Enamine REAL	Z9390694866	-10.556	> 125	23.9	12.9
RU-0834153		CC1=C2C(=CC(C(=O)N3C[C@H]4[C@H](CNC(=O)C5=CN=C6N=CC=CN56)[C@H]4C3)=C1)C=NN2	Enamine REAL	Z9390694791	-10.591	> 125	0.968	23.8
RU-0834152		CC1=C2C(=CC(C(=O)NC3CCC4(CC(NC(=O)C5=C6N(N=C5)C=CN6C)C4)CC3)=C1)C=NN2	Enamine REAL	Z9390694764	-10.549	> 125	93.8	15.5
RU-0834151		O=C(NC[C@H]1C[C@H](CNC(=O)C2=C(F)C=C(O)C=C2F)C1)C1=C2N(C=N1)C=CC=C2	Enamine REAL	Z9390694741	-10.548	> 125	221	10.9
RU-0834150		O=C(NCC1=CC2=C(C=C1)CN(C(=O)C(O)C1=CC=CC(F)=C1)C2)C1=NC=C2C(=C1)C=NN2	Enamine REAL	Z9390694714	-10.651	> 125	13.3	16.6
RU-0834149		CC1(CNC(=O)C2=CC3=C(C=C2)NN=C3)CCC(NC(=O)C2=C3N(C=N2)C=CC=C3)C1	Enamine REAL	Z9390694656	-10.797	> 125	43.2	14.2
RU-0834148		CC1(CNC(=O)C2=C3N(C=N2)C=CC=C3)CCC(NC(=O)C2=CC3=CN=CN3C=C2)C1	Enamine REAL	Z9390694631	-10.547	> 125	15.4	10.2
RU-0834147		CC(NC(=O)C1=CC2=C(N=C1)NN=C2)C1CC(NC(=O)C2=C(F)C=C(O)C=C2F)C1	Enamine REAL	Z9390694554	-10.451	> 125	47.7	14.6
RU-0834145		O=C(NCCC12CCC1CN(C(=O)C1=CC(CO)=CC=C1)C2)C1=NNC2=C1C=CC=C2	Enamine REAL	Z9390694497	-10.992	> 125	20.5	11
RU-0834144		O=C(NCC1(O)CC(NC(=O)C2=C(F)C=C(O)C=C2)C1)C1=C2N(N=C1)N=CC=C2	Enamine REAL	Z9390694471	-10.72	> 125	61	9.15
RU-0834143		O=C(NCC1=CN=C(C(=O)NCC2=NN=C3CCCN23)C=C1)C1=CN2C(=NC=C2)C=C1	Enamine REAL	Z9390694447	-10.517	> 125	13.1	10.5
RU-0834142		O=C(NCC1=CC=C(C(=O)NC2CCCN3C=NN=C23)C=C1)C1=CN2C(=NC=C2)C=C1	Enamine REAL	Z9390694419	-10.557	> 125	10.6	9.71
RU-0834141		O=C(NCC1=CC=C(CNC(=O)C2CCC3=NC=NN3C2)C=C1)C1=C(Cl)C(F)=CC=C1	Enamine REAL	Z9390694395	-10.462	> 125	70.5	13.1
RU-0834139		CC1=CC=CC(F)=C1CC(=O)NCC1(O)CC(NC(=O)C2=CC(C)=C(O)C(C)=C2)C1	Enamine REAL	Z9390694305	-10.52	> 125	1.17	20.6
RU-0834138		CC(NC(=O)C1=CN(CCNC(=O)C2=CC(F)=C(O)C=C2)C=N1)C1=C(F)C=CC=C1	Enamine REAL	Z9390694252	-10.853	> 125	-376	9.69
RU-0834137		CC1=C(O)C=CC(C(=O)NC2CC(C(C)NC(=O)C3=C4N(C=N3)C=CC=C4)C2)=C1	Enamine REAL	Z9390694230	-10.871	> 125	0.617	39.6
RU-0834135		CN1N=C(C(=O)N2CC3CCC(CNC(=O)C4=NNC5=C4C=CC=C5)C3C2)C=C1CO	Enamine REAL	Z9390694161	-10.618	> 125	76.2	11
RU-0834134		CC1=C(O)C=CC(C(=O)NCC2=CC=C(C(=O)NCCC3CCN(C)C3=O)C=C2)=C1	Enamine REAL	Z9390694130	-11.078	> 125	0.491	32.8
RU-0834133		CC1=C(F)C(C(=O)NCCC2=CC=C(CNC(=O)C3CCC(O)CC3)C=C2)=C(F)C=C1	Enamine REAL	Z9390694078	-10.591	> 125	1.19	20.2
RU-0834130		CC1=CC(F)=CC=C1CNC(=O)C1=CC(CNC(=O)C2=CC(C)=C(O)C=C2)=NC=C1	Enamine REAL	Z9390694009	-10.655	> 125	14	14.5
RU-0834129		CC1=C(O)C=CC(C(=O)NCC2(C)CCC(NC(=O)C3=C4N(N=C3)C=CC=C4)C2)=C1	Enamine REAL	Z9390693983	-10.771	> 125	375	10.5
RU-0834128		CC1=C(F)C=CC(CNC(=O)C2=CN(CCNC(=O)C3=CC=C(O)C=C3F)N=N2)=C1	Enamine REAL	Z9390693942	-10.652	> 125	0.518	37.8
RU-0834127		CC1=C(O)C=CC(CC(=O)N2CCOCC(CNC(=O)C3=NNC4=C3C=CC=C4)C2)=C1	Enamine REAL	Z9390693918	-10.746	> 125	46	13.7
RU-0834126		O=C(NCC1=CN=C(C(=O)NCC2=C(Cl)C=CC=C2)C=C1)C1=CC(CO)=NC=C1	Enamine REAL	Z9390693864	-10.473	> 125	1.59	16.7
RU-0834125		CC1=C(CC(=O)NCC2CC(CNC(=O)C3=CC=C4COCC4=C3)CO2)C(F)=CC=C1	Enamine REAL	Z9390693831	-10.452	> 125	14.5	14.7
RU-0834123		CC1=C(C(=O)NC2CCC(CCNC(=O)C3=C4N(C=N3)C=CC=C4)C2)C=CC=C1F	Enamine REAL	Z9390693786	-10.462	> 125	56.9	9.59
RU-0834122		O=C(NCC1=CC=C(CNC(=O)C2CCC(O)CC2)C=C1)C1=C(Cl)C=C(F)C=C1	Enamine REAL	Z9390693761	-10.938	> 125	0.697	35.5
RU-0834121		COC1=C(C)C(C(=O)NCC2CCCC3CN(C(=O)CC4=CC(C)=C(O)C=C4)CC23)=NC=C1	Enamine REAL	Z9390693732	-10.572	> 125	7.03	17.4
RU-0834120		O=C(NCC1=CC=C(C(=O)NC2CC2C2CCCC2)C=C1)C1=CC(F)=C(O)C=C1	Enamine REAL	Z9390693712	-10.896	> 125	13.8	15.8
RU-0834119		O=C(NCCC(O)CNC(=O)C1=CC2=C(C=C1)NN=C2)C1=NC=C2C=CC=CN12	Enamine REAL	Z9390693684	-10.606	> 125	13.9	12
RU-0834118		CC1=C(CC(=O)NCC2=CC(CNC(=O)C3=C(C)N4C(=CN=C4)C=C3)=CC=C2)C=NN1C	Enamine REAL	Z9390693678	-10.579	> 125	2.44	16.4
RU-0834117		CC1=CC(CC(=O)NCC2COC(CNC(=O)C3=C4C(=CC=C3)N(C)C=N4)C2)=CC(F)=C1	Enamine REAL	Z9390693646	-10.549	> 125	49.4	10.3
RU-0834116		CC1=C(F)C=CC(CC(=O)NCCC(O)CNC(=O)C2=CC=C3COCC3=C2)=C1	Enamine REAL	Z9390693623	-10.441	> 125	11.5	16.3
RU-0834115		CC1CN(C(=O)C2=NC=C(CNC(=O)C3=C4N(C=N3)C=CC=C4)C=C2)CC2=CNN=C12	Enamine REAL	Z9390693594	-10.551	> 125	14.3	14.9
RU-0834113		CN1C=C2C=C(C(=O)NC3CC(O)(CNC(=O)C4=C5N(N=C4)N=CC=C5)C3)C=CC2=N1	Enamine REAL	Z9390693500	-10.451	> 125	368	10.4
RU-0834107		CC1=CC(C(=O)NCC2(C)CCC(NC(=O)C3=C4N(N=C3)C=CN4C)C2)=CC(C)=C1O	Enamine REAL	Z9390693419	-10.751	> 125	84	10.9
RU-0834105		CC1=CC(C(=O)NCC2CCN(C(=O)C3=C4N(N=C3)C=CN4C)CC2O)=CC(C)=C1O	Enamine REAL	Z9390693399	-10.655	> 125	10.9	16.2
RU-0834103		CC1=CC(C(=O)NCC2=CC(CNC(=O)C3=C(C)C(C)=C(F)C=C3)=CC=C2)=CN(C)C1=O	Enamine REAL	Z9390693383	-10.629	> 125	1.68	23.2
RU-0834102		CC1=C2C(=CC(C(=O)NC3CC(O)(CNC(=O)C4=C5N(C=N4)C=CC=C5)C3)=C1)CCC2	Enamine REAL	Z9390693374	-10.581	> 125	14.9	12.2
RU-0834100		CCC1=CC(C(=O)NCC2COC(CNC(=O)C3=CC4=C(C(C)=C3)NN=C4)C2)=C(C)C=C1	Enamine REAL	Z9390693338	-10.804	> 125	1.18	15.4
RU-0834099		CC1=C(C(=O)NCC2CCC3CN(C(=O)CC4=CN5C=CC=CC5=N4)CC23)C=CC=C1CO	Enamine REAL	Z9390693327	-10.497	> 125	53	9.83
RU-0834097		CC1=C(C(=O)NCC2=C3C(=CC=C2)CN(C(=O)C2=NOC(CCO)=C2)C3)C=CC=C1CO	Enamine REAL	Z9390693301	-10.454	> 125	1.42	20.2
RU-0834094		CC1=C(CO)C=NC(C(=O)N2CC3=C(C=C(CNC(=O)C4=CC5=C(C=C4)NN=C5)C=C3)C2)=C1	Enamine REAL	Z9390693235	-10.893	> 125	0.683	66.7
RU-0834093		CC1=C2C(=CC(C(=O)N3CCC4(CC4CNC(=O)C4=NNC5=C4N=CC=C5)CC3)=C1)C=NN2	Enamine REAL	Z9390693210	-10.653	> 125	0.617	40.9
RU-0834092		CC1=C(O)C=CC(C(=O)N2CCC(C(C)CNC(=O)C3=C4N(C=N3)C=CC=C4)CC2)=C1	Enamine REAL	Z9390693195	-10.821	> 125	51.9	12.2
RU-0834091		CC1=C2C(=CC(C(=O)N3CCC4(CC(NC(=O)C5=C(F)C=CC=C5F)CO4)C3)=C1)C=NN2	Enamine REAL	Z9390693188	-10.648	> 125	18.4	10.2
RU-0834089		CC1=C(C(=O)NCC2CC3(CN(C(=O)C4=CC(C)=C5NN=CC5=C4)C3)CO2)C=CC(F)=C1	Enamine REAL	Z9390693167	-11.045	> 125	1.51	16.6
RU-0834088		CC1=C(F)C(C(=O)NCCC2=CC=C(CNC(=O)C3=CC=CN4N=CC=C34)C=C2)=CC=C1F	Enamine REAL	Z9390693130	-10.757	> 125	0.371	39.6
RU-0834087		O=C(CC1=C2C(=CC=C1)CCC2)NCC1=C(CNC(=O)C2=CC3=C(C=C2)NN=C3)C=CC=C1	Enamine REAL	Z9390693128	-10.812	> 125	264	14.6
RU-0834086		O=C(CC1=C(F)C=CC=C1F)NC1=CC(CNC(=O)C2=CC=C3NN=CC3=C2)=CC=C1	Enamine REAL	Z9390693113	-10.815	> 125	0.332	37.3
RU-0834085		O=C(NCC1CCC2(CN(C(=O)C3=C(F)C=C(O)C=C3)C2)O1)C1=NC=CN2C=CN=C12	Enamine REAL	Z9390693096	-10.719	> 125	57.4	19.7
RU-0834084		CN(C)C1=CC(C(=O)NC2CCC(CCNC(=O)C3=C(F)C(F)=C(O)C=C3)C2)=CC=C1	Enamine REAL	Z9390693093	-10.459	> 125	788	17
RU-0834083		O=C(NC1CCC2(CCN(C(=O)C3=CC4=CN=CN4C=C3)C2)C1)C1=NC=C2C=CC=CN12	Enamine REAL	Z9390693082	-11.004	> 125	93.7	11.2
RU-0834082		CC1=C2C(=CC(C(=O)NCC3(CCNC(=O)C4=C5N(N=C4)C=CC=C5)CC3)=C1)C=NN2	Enamine REAL	Z9390693054	-10.834	> 125	0.967	24.6
RU-0833944		S(=O)(=O)(Nc1ccccc1)c1c(C)ccc(C(=O)NCCc2cc(OC)c(OC)cc2)c1	Sigma screening	3592271808	-9.113	> 125	1.54	16.4
RU-0833943		n12ncc(C(=O)NC[C@H]3[C@H](CNC(=O)c4cc(C)c(C)cc4)C3)c1C(OC)=CC=C2	Sigma screening	3581664538	-9.009	> 125	2.12	7.75
RU-0833941		Fc1cc2c(cc1)N(C(=O)NCc1ccc(C(=O)NC3CC3)cc1)CC2	Sigma screening	3581596170	-8.517	> 125	0.63	24.3
RU-0833939		Fc1cc(c2noc(C(=O)N3C(CNC(=O)c4c(C)cnc(C)c4)CC3)c2)ccc1	Sigma screening	3577829145	-8.598	> 125	2.25	9.26
RU-0833937		Fc1cc(CNc2cc(C(=O)N3CCC(CO)CC3)ccc2)ccc1	Sigma screening	3576789746	-9.092	> 125	16.1	7.47
RU-0833936		Fc1c(C(=O)N2CCC(C(=O)NC3CCSc4c3cccc4)CC2)ccc(F)c1	Sigma screening	3576723226	-8.453	> 125	2.18	9.41
RU-0833935		S(=O)(=O)(N1CCCCCC1)c1cc(NC(=O)CNc2ccc(Br)cc2)ccc1	Sigma screening	3576664712	-8.37	> 125	19	5.39
RU-0833934		S(=O)(=O)(Nc1cc(Cl)ccc1)c1cc(C(=O)NC(C)c2cc3c(cc2)OCCO3)ccc1	Sigma screening	3576663113	-9.101	> 125	2.93	9.86
RU-0833933		S(=O)(=O)(Nc1c(OC)ccc(S(=O)(=O)Nc2ccc(OC)cc2)c1)c1ccc(C)cc1	Sigma screening	3576630752	-8.596	> 125	66.8	11.4
RU-0833932		S(=O)(=O)(Nc1c(OC)cccc1)c1c(C)ccc(C(=O)NCCc2cc(OC)c(OC)cc2)c1	Sigma screening	3576618584	-9.473	> 125	0.596	31.5
RU-0833931		S(=O)(=O)(Nc1ccc(C)cc1)c1c(C)ccc(C(=O)NCc2cc3c(cc2)OCCO3)c1	Sigma screening	3576616305	-8.816	> 125	2.18	12.1
RU-0833930		n1(c2ccc(C(NC(=O)c3ccc(OCC(=O)Nc4cc(OC)ccc4)cc3)C)cc2)cncc1	Sigma screening	3576573339	-9.474	> 125	14.2	8.07
RU-0833929		S(=O)(=O)(N1CCN(C(=O)C)CC1)c1cc(C(=O)NC2CCCc3c2cccc3)ccc1	Sigma screening	3576561788	-9.297	> 125	1.54	13.9
RU-0833927		S(=O)(=O)(N(C)c1ccccc1)c1cc(NC(=O)CN2c3c(cccc3)N=CC2=O)ccc1	Sigma screening	3576475881	-8.927	> 125	511	14
RU-0833926		S(=O)(=O)(Cc1cc(C(=O)NCCc2n3c(nn2)C=CC=C3)ccc1)c1ccccc1	Sigma screening	3576439071	-9.101	> 125	16.3	14.2
RU-0833925		n1(C)ncc(N2CC(C(=O)NCCc3noc4c3cccc4)CC2=O)c1	Sigma screening	3567596435	-8.469	> 125	1.26	19.2
RU-0833924		S(=O)(=O)(N(CC(=O)Nc1n(Cc2ccc(Cl)cc2)ncc1)C)c1cc(C)c(C)cc1	Sigma screening	3567404809	-9.019	> 125	19.5	14.4
RU-0833923		S(=O)(=O)(N(C)c1ccccc1)c1cc(NC(=O)CN2C=C(Br)C=CC2=O)ccc1	Sigma screening	3567290308	-8.64	> 125	20.2	11.1
RU-0833921		N1(CC(NC(=O)NC(CCO)c2cc(C)ccc2)C)N=Cc2c(cccc2)C1=O	Sigma screening	3567227621	-9.014	> 125	0.162	11.6
RU-0833920		Fc1ccc(S(=O)(=O)N(C)c2ccc(OCC(=O)Nc3cc(Cl)c(OC)cc3)cc2)cc1	Sigma screening	3567172256	-9.05	> 125	19.3	11.7
RU-0833919		Fc1c(C(=O)NC(C)c2cc(NC(=O)c3ccccc3)ccc2)c(OC)c(OC)cc1	Sigma screening	3567003614	-8.379	> 125	1.06	13.5
RU-0833918		S(=O)(=O)(N(CC)CC)c1cc(NC(=O)CNc2cc(c3nc(C)ncc3)ccc2)ccc1	Sigma screening	3566945727	-8.489	> 125	2.12	22.8
RU-0833916		Fc1c2c(ccc1)C(NC(=O)c1ccc(S(=O)(=O)N3CCN(C(=O)C)CC3)cc1)CCS2	Sigma screening	3566796150	-8.482	> 125	9.15	8.86
RU-0833915		FC(F)(F)c1cc(NC(=O)c2cc(NC(=O)CC3=C(C)n4ncnc4NC3=C)ccc2)ccc1	Sigma screening	3566661533	-8.648	> 125	16.2	13.7
RU-0833914		n12c(nc(COc3cc(C(=O)NC4CCOc5c4cccc5)ccc3)c1)C=CC=C2	Sigma screening	3566627624	-8.654	> 125	0.523	26.6
RU-0833913		n1(CC(=O)NC(CN2N=Cc3c(cccc3)C2=O)C)nnc(c2ccccc2)n1	Sigma screening	3566585515	-8.771	> 125	0.119	9.13
RU-0833911		S(=O)(=O)(Nc1c(OC)cccc1)c1c(Cl)ccc(NC(=O)Cc2c(OC)cc(OC)cc2)c1	Sigma screening	3566563509	-8.662	> 125	1.88	25
RU-0833910		FC(F)(F)c1cc(NC(=O)c2cc(NC(=O)CCC3=C(C)n4ncnc4NC3=C)ccc2)ccc1	Sigma screening	3566562433	-9.16	> 125	0.584	34.2
RU-0833909		FC(F)n1c2c(nc1C(CNC(=O)CN(S(=O)(=O)c1ccc(F)cc1)C)C)cccc2	Sigma screening	3566560215	-8.535	> 125	0.185	12.9
RU-0833908		S(=O)(=O)(C1CCCC1)c1cc(NC(=O)CN2C=Nc3c(cccc3)C2=O)ccc1	Sigma screening	3566493595	-8.492	> 125	0.0894	13.4
RU-0833907		S(=O)(=O)(N(Cc1ccccc1)C)c1cc(C(=O)NCc2n(C)c3c(n2)cccc3)c(Cl)cc1	Sigma screening	3566492245	-8.65	> 125	62.9	13.8
RU-0833906		S(=O)(=O)(N(C)c1ccc(C)cc1)c1cc(C(=O)NC2CCOc3c2cccc3)ccc1	Sigma screening	3566486885	-8.368	> 125	6.76	11.5
RU-0833905		n12c(nnc1CNC(=O)Nc1c3c(ncc1)ccc(Oc1ccccc1)c3)C=CC=C2	Sigma screening	3566391972	-8.914	> 125	0.577	41.5
RU-0833904		Fc1c(C(=O)NCC(=O)Nc2cc(S(=O)(=O)Nc3c(Cl)cccc3)c(OC)cc2)cccc1	Sigma screening	3566358798	-8.469	> 125	8.4	15.2
RU-0833903		S(=O)(=O)(N(C)c1ccccc1)c1cc(NC(=O)CNC(=O)c2c(Cl)cccc2)ccc1	Sigma screening	3566357082	-10.222	> 125	70.3	10.7
RU-0833902		S(=O)(=O)(N(C)c1cc(Cl)ccc1)c1cc(C(=O)NC2CCCC2)ccc1	Sigma screening	3566321310	-8.784	> 125	244	8.12
RU-0833901		S(=O)(=O)(N1CCCCC1)c1c(Cl)ccc(C(=O)NCCc2ccc(OC)cc2)c1	Sigma screening	3566314221	-8.727	> 125	16.9	18.3
RU-0833900		S(=O)(=O)(N1CCc2c1cccc2)c1cc(C(=O)NCC2Oc3c(cccc3)OC2)ccc1	Sigma screening	3566296803	-9.307	> 125	108	10.3
RU-0833899		S(=O)(=O)(N1CCCCCC1)c1cc(C(=O)NCC2Oc3c(cccc3)OC2)ccc1	Sigma screening	3566296800	-8.494	> 125	11.5	11.5
RU-0833898		S(=O)(=O)(N1CCc2c(cccc2)C1)c1cc(C(=O)NCc2nc3n(c2)C=CC=C3)ccc1	Sigma screening	3566284551	-9.311	> 125	33.6	18.2
RU-0833897		S(=O)(=O)(N1CCCC1)c1cc(NC(=O)Cc2cc3c(cc2)CCC3)ccc1	Sigma screening	3566088871	-8.589	> 125	12	6.86
RU-0833896		S(=O)(=O)(N1CCCCCC1)c1cc(NC(=O)COc2ncnc3c2cccc3)ccc1	Sigma screening	3565987914	-9.122	> 125	112	8.44
RU-0833895		S(=O)(=O)(N1CCc2c1cccc2)CCNC(=O)CCC1=C(C)n2nc(C)cc2NC1=C	Sigma screening	3565843031	-8.585	> 125	1.25	15.2
RU-0833894		N1(C(=O)c2cc(CNC(=O)c3nccc4c3cccc4)ccc2)CCCCC1	Sigma screening	3555084447	-8.724	> 125	14.4	5.92
RU-0833893		Fc1c(C)cc(S(=O)(=O)Nc2c(C)ccc(S(=O)(=O)Nc3ccc(OC)cc3)c2)cc1	Sigma screening	3549321942	-8.612	> 125	37	8.58
RU-0833892		n1(CC2CN(Cc3ccccc3)C(=O)C2)nnc(C(=O)NCc2cc(C)ccc2)c1	Sigma screening	3532422864	-8.747	> 125	48.7	9.38
RU-0833891		Clc1c(C(CNC(=O)CNC(=O)Cc2ccc(O)cc2)c2c3c([nH]c2)cccc3)cccc1	Sigma screening	3481330800	-8.548	> 125	20.8	12.1
RU-0833890		S(=O)(=O)(N1CC(C(=O)NC2CCCc3c2cccc3)CCC1)Cc1ccccc1	Sigma screening	448099475	-8.575	> 125	43.9	9.7
RU-0833889		n1(CCC(=O)N[C@H](CN2N=Cc3c(cccc3)C2=O)CC)ncc2c1cccc2	Sigma screening	447983553	-9.331	> 125	180	7.45
RU-0833888		S(=O)(=O)(N1CC(C(=O)NCc2c(Cl)cccc2)CCC1)c1cc2c(n(C)cc2)cc1	Sigma screening	428180234	-8.812	> 125	7130	10.8
RU-0833887		S(=O)(=O)(N1CCC(C)CC1)c1cc2c(cc1)OCC(=O)N2CC(=O)Nc1c(Cl)cc(C)cc1	Sigma screening	414232864	-9.08	> 125	9.82	14.8
RU-0833886		Fc1cc(Cl)c(NS(=O)(=O)c2c(C)ccc(c3noc(C(=O)N4CCCCC4)n3)c2)cc1	Sigma screening	413868828	-8.441	> 125	105	14
RU-0833884		S(=O)(=O)(c1cc(C)ccc1)C1=NN(CC(=O)NCc2c(Cl)cccc2)C(=O)C=C1	Sigma screening	413820669	-9.705	> 125	333	15.1
RU-0833883		N12C(=NN(CCC(=O)NCCc3c(C)n(C)nc3C)C1=O)C=CC=C2	Sigma screening	388688246	-8.371	> 125	0.113	13.5
RU-0833882		Brc1cc2n(CCNC(=O)CCN3C=Nc4c(cccc4)C3=O)ccc2cc1	Sigma screening	372194720	-8.7	> 125	45.1	10.6
RU-0833881		Fc1c(NC(=O)CN2N=C(c3nc(c4ccc(F)cc4)no3)C=CC2=O)cccc1	Sigma screening	363779309	-8.411	> 125	49.1	17.1
RU-0833880		S(=O)(=O)(CCc1noc(C(=O)NCc2cc(OC)ccc2)n1)c1ccc(OC)cc1	Sigma screening	363726876	-8.468	> 125	33.7	16
RU-0833878		Fc1cc(CN2CCCn3nc(C(=O)NCCc4c(Cl)cccc4)cc3C2=O)ccc1	Sigma screening	363655231	-8.52	> 125	0.0847	12.5
RU-0833877		Fc1cc(CN2CCCn3nc(C(=O)NCc4cc(C)ccc4)cc3C2=O)ccc1	Sigma screening	363655206	-8.807	> 125	1.55	21.6
RU-0833876		n12c(nnc1CC(CC(=O)NCc1ccc(OC)cc1)C)C(=O)N(c1ccc(OCC)cc1)C=C2	Sigma screening	363482295	-8.388	> 125	1.92	22.7
RU-0833875		Fc1c(CCNC(=O)CCN2N=C3N(C=CC=C3)C2=O)c(F)ccc1	Sigma screening	344631111	-8.455	> 125	17.4	14.9
RU-0833874		Fc1c(S(=O)(=O)N2CCCC2)cc(C(=O)NCCc2c(F)cccc2)cc1	Sigma screening	344221735	-8.382	> 125	23	15
RU-0833873		S(=O)(=O)(N(C1CCCCC1)C)c1cc(C(=O)NC(C)c2ccc(n3ncnc3)cc2)ccc1	Sigma screening	343710223	-8.677	> 125	34.9	14.9
RU-0833872		S(=O)(=O)(N(C)c1cc(Cl)ccc1)c1cc(C(=O)NCc2ccncc2)ccc1	Sigma screening	343422204	-8.711	> 125	38.1	15.3
RU-0833871		S(=O)(=O)(N(C1CCCCC1)C)c1cc(C(=O)NCc2nc3n(c2)C=CC=C3)ccc1	Sigma screening	343401987	-8.413	> 125	0.058	18
RU-0833870		Fc1c(NC(=O)CN2NC(=CCN3c4c(cccc4)OC3=O)C=CC2=O)cccc1	Sigma screening	333032062	-9.311	> 125	208	21.7
RU-0833869		n1(CC(=O)Nc2cc(NC(=O)c3cc(C)ccc3)c(C)cc2)nc(C)cc1C	Sigma screening	320810830	-8.529	> 125	10.7	19.6
RU-0833867		Fc1ccc(N2CC(C(=O)NCCn3ncc4c3ncnc4NCCc3ccccc3)CC2=O)cc1	Sigma screening	189575482	-9.281	> 125	128	27.7
RU-0833866		S(=O)(=O)(Nc1c(CC)cccc1)c1cc2c(ncc(C(=O)NCc3cnccc3)c2O)cc1	Sigma screening	150155580	-8.444	> 125	269	25.9
RU-0833865		S(=O)(=O)(N1CCCc2c1cc(NS(=O)(=O)c1c(C)cc(NC(=O)CC)cc1)cc2)CCC	Sigma screening	117311901	-8.368	> 125	14	21.8
RU-0386434		CC(CNC(=O)C1=NC(CCS(=O)(=O)C2=CC=C(Cl)C=C2)=NO1)C1=CC=CC=C1	Sigma screening	363726775	-8.616	> 125	12.1	10.8
RU-0381274		CN1N=C(C)C(S(=O)(=O)NC2=CC=CC(CCC3=NC4=CC=CC=C4N3C)=C2)=C1C	Sigma screening	413867593	-8.398	> 125	35.7	15.8
RU-0833687		COC1=CC=C(OC2=CC(CNC(=O)N[C@@H](C)C3=C(C)N(C)N=C3C)=CC=N2)C=C1	Enamine screening	Z903114232	-8.284	> 62.5	1.27	1.2
RU-0833686		CC1=CC(CC(=O)NCC2=CC=CC(NC(=O)C3=CC=CC4=C3C=CC=N4)=C2)=NN1	Enamine screening	Z8891011311	-8.355	> 62.5	0.831	5.67
RU-0833685		CC[C@H](CNC(=O)C1=CN=CC2=C1N=CC=C2)NC(=O)C1=CC=C2C=CC=CC2=N1	Enamine screening	Z8836458235	-8.301	> 62.5	1.91	2.85
RU-0833684		CN1N=C(CC(=O)NC2=CC(S(=O)(=O)N(C)C3=CC=CC=C3)=CC=C2)C2=C(C=CC=C2)C1=O	Enamine screening	Z87583332	-8.5	> 62.5	48.1	-0.611
RU-0833683		COC1=CC=CN2N=CC(C(=O)NC[C@@H]3C[C@H]3CNC(=O)C3=CC(C)=C(F)C(C)=C3)=C12	Enamine screening	Z8718785824	-8.236	> 62.5	16.6	2.96
RU-0833682		O=C(NC[C@H](O)CNC(=O)C1=NC=NC2=C1C=CN2)C1=CC(F)=CC2=C1C=CC=C2	Enamine screening	Z8661504658	-8.702	> 62.5	0.895	18.7
RU-0833681		O=C(CC1=CC=C(O)C=C1Cl)N[C@]12C[C@H]1CN(C(=O)C1=CC3=CC=CC=C3N1)C2	Enamine screening	Z8535692238	-8.375	> 62.5	0.739	1.03
RU-0833680		O=C(NC[C@]1(O)C[C@H](NC(=O)C2=CC=CC3=CC(O)=CC=C23)C1)C1=CC=C(F)C=C1	Enamine screening	Z8535691935	-8.442	> 62.5	0.0871	0.636
RU-0833679		O=C(CC1=CNC2=C1C(Cl)=CC=N2)NCC1=CC=CC=C1N1C=C(CN2CCCC2=O)N=N1	Enamine screening	Z8504208128	-9.226	> 62.5	27.2	-0.0529
RU-0833678		O=C(N[C@H]1CN(C(=O)C2=CC=C3NN=CC3=C2)C2(CCC2)C1)C1=CC2=NNN=C2C(F)=C1	Enamine screening	Z8416259373	-8.295	> 62.5	0.884	11.3
RU-0833677		O=C(NCCC1CN(C(=O)[C@H]2CCCC[C@H]2F)C1)C1=C(F)C=C(O)C=C1F	Enamine screening	Z8382947073	-8.115	> 62.5	0.24	2.48
RU-0833676		O=C(N[C@@H]1CCOC2=CC=CC=C12)C1=CC(S(=O)(=O)NC2=CC=CC=C2F)=CC=C1	Enamine screening	Z82833496	-8.207	> 62.5	0.925	3.31
RU-0833675		CC1=C(O)C=CC=C1C(=O)NC[C@]1(O)CCN(C(=O)CC2=CC=C3NN=CC3=C2)C1	Enamine screening	Z8102218919	-8.908	> 62.5	13.5	3.8
RU-0833674		O=C(NC1=CC(F)=CC=C1)C1=CC=CC(NC(=O)C2=CC=NC3=C2C=CN3)=C1	Enamine screening	Z7771752390	-8.287	> 62.5	2.17	2.07
RU-0833673		C[C@H](O)C1=CC=C(C(=O)N[C@@H]2C3=C(C=CC=C3)C[C@H]2NC(=O)C2=CNN=C2C2=CC=CC=C2F)C=C1	Enamine screening	Z7713451934	-8.474	> 62.5	17.9	0.53
RU-0833672		CC1=CC=NC(CNC(=O)CCN2C=C(C3=CC=CC4=C3C=CN=C4)N=N2)=C1F	Enamine screening	Z7477308491	-8.229	> 62.5	2.69	5.55
RU-0833671		O=C(NC[C@H]1C[C@@H]1CNC(=O)C1=CC=CC2=C1NC=C2)C1=CC=C2C=NNC2=C1	Enamine screening	Z7158610990	-8.68	> 62.5	0.653	18.1
RU-0833670		O=C(N[C@@H]1CC[C@H]1NC(=O)C1=CC=NC2=C1C=CN2)C1=CC=CC(C2CC2)=C1	Enamine screening	Z6981521736	-8.389	> 62.5	10.9	3.36
RU-0833669		CN(CC(=O)NC1=CC=NN1CC1=CC=NC=C1)S(=O)(=O)C1=CC=C2C=CC=CC2=C1	Enamine screening	Z66539473	-8.529	> 62.5	0.475	9.76
RU-0833668		O=C(NCC1CN(C(=O)C2=CC=C3NC=CC3=C2)C1)C1=CC=CC2=C1NN=C2	Enamine screening	Z6641313079	-9.806	> 62.5	17.8	10.4
RU-0833667		O=C(NCC1=NN=C2C=CC=CN12)C1=CC=C(Cl)C(S(=O)(=O)N[C@H]2CCCC3=CC=CC=C23)=C1	Enamine screening	Z62869026	-9.252	> 62.5	9.99	3.98
RU-0833666		COC1=CC=C(C(=O)NCC2=NN=C3C=CC=CN23)C=C1S(=O)(=O)NCC1=CC=C(Cl)C=C1	Enamine screening	Z62866493	-8.544	> 62.5	9.74	1.7
RU-0833665		O=C(NCC1=NN=C2C=CC=CN12)C1=CC=CC(S(=O)(=O)NCC2=CC=CC=C2)=C1	Enamine screening	Z62865575	-8.856	> 62.5	2.59	0.512
RU-0833664		COC1=CC=C(NS(=O)(=O)C2=CC(NC(=O)CC3=CC=C(OC)C=C3OC)=CC=C2C)C=C1	Enamine screening	Z62680673	-8.697	> 62.5	4.68	4.52
RU-0833663		COC1=CC=CN=C1C(=O)NC[C@H]1C[C@H](NC(=O)C2=CC=CN3N=CC=C23)C1(C)C	Enamine screening	Z6010713155	-8.118	> 62.5	11	4.81
RU-0833662		COC1=CC=CC=C1NS(=O)(=O)C1=CC(C(=O)NCC2=NC3=CC=CC=C3N2)=CC=C1Cl	Enamine screening	Z56803181	-9.319	> 62.5	1.03	11.5
RU-0833660		COC1=CC=C(S(=O)(=O)N2CCC3=C2C=CC=C3)C=C1C(=O)N[C@H]1CCSC2=CC=CC=C12	Enamine screening	Z54984089	-9.163	> 62.5	84.9	1.05
RU-0833659		CC1=CC=C(N(C)S(=O)(=O)C2=CC(C(=O)N[C@H](C)C3=CC=C4OCCOC4=C3)=CC=C2)C=C1	Enamine screening	Z52409909	-9.219	> 62.5	46.6	-1.59
RU-0833658		CC1=CC=C(NS(=O)(=O)C2=CC=C3OCCOC3=C2)C=C1S(=O)(=O)NC1=CC=C(F)C=C1	Enamine screening	Z45585055	-9.35	> 62.5	68.1	5.49
RU-0833657		O=C(CCCN1C(=O)OC2=C1C=CC=C2)NC1=CC=CC(C(=O)N2CCOCC2)=C1	Enamine screening	Z437655918	-9.568	> 62.5	89.6	7.03
RU-0833656		CN1C(CNC2=CC=CC(C(=O)NCC3=CC=CC4=C3N=CC=C4)=C2)=NN=C1C1=CC=NC=N1	Enamine screening	Z4252907531	-9.508	> 62.5	1.1	9.23
RU-0833655		CN1C(CNC2=CC=CC(C(=O)NCC3=NN=CN3C3CC3)=C2)=NN=C1C1=CC=NC=N1	Enamine screening	Z4252907181	-8.598	> 62.5	34.9	-1.73
RU-0833654		CC1=NC=CN1C1=CC(CNC(=O)[C@H]2CC(=O)N(C3=CC=CC(C(F)(F)F)=C3)C2)=CC=N1	Enamine screening	Z423064300	-9.103	> 62.5	20.9	-1.03
RU-0833653		C[C@@H](NC(=O)C1=CC=CC(NC(=O)C2=CC=CN=C2)=C1)C1=CC=C(C(F)(F)F)C=C1	Enamine screening	Z371159040	-8.392	> 62.5	0.711	38.2
RU-0833652		O=C(NCC1=CN2C=CC=CC2=N1)C1=CC=CC(S(=O)(=O)NCC2=CC=CC=C2)=C1	Enamine screening	Z32875856	-8.529	> 62.5	18.9	2.13
RU-0833651		COC1=CC=C(CCNC(=O)C2=CC=CC(S(=O)(=O)NC3=CC=CC=C3F)=C2)C=C1OC	Enamine screening	Z32735567	-8.784	> 62.5	12.2	0.99
RU-0833650		CC1=CC=C(S(=O)(=O)NC2=CC=CC=C2F)C=C1C(=O)NCC(=O)NC1=C(C)C(C)=CC=C1	Enamine screening	Z32183118	-9.257	> 62.5	0.751	2.65
RU-0833649		C[C@H](NCC1=NC(CNC(=O)C2=CC=CC=C2)=NO1)C1=CC=C(Cl)C=C1Cl	Enamine screening	Z318814812	-8.239	> 62.5	17.4	4.68
RU-0833648		CN(C)S(=O)(=O)C1=CC=CC(NC(=O)CCCN2C(=O)OC3=C2C=CC=C3)=C1	Enamine screening	Z30563431	-8.237	> 62.5	11.8	0.276
RU-0833647		O=C(CCC1=CNC2=C1C=CC=C2)NC1=CC=CC(S(=O)(=O)N2CCCC2)=C1	Enamine screening	Z30225406	-8.648	> 62.5	56.4	-2.13
RU-0833646		C[C@@H](NC(=O)CNC1=CC=CC(C(=O)N(C)C)=C1)C1=CC=C(Cl)C=C1Cl	Enamine screening	Z297691288	-8.293	> 62.5	1.3	1.23
RU-0833645		CNC(=O)C1=CC=CC(NC(=O)CCCN2C(=O)OC3=C2C=CC=C3)=C1	Enamine screening	Z29130634	-8.111	> 62.5	0.635	5.94
RU-0833644		O=C(CNC1=CC=CC(S(=O)(=O)N2CCCCC2)=C1)N1CCCC2=C1C(F)=CC=C2	Enamine screening	Z285942136	-9.319	> 62.5	19.2	1.99
RU-0833643		CC1=CC=C(S(=O)(=O)N2CCCC2)C=C1C(=O)N[C@H](C)C1=CC=C(Br)C=C1	Enamine screening	Z28030433	-8.179	> 62.5	16.9	3.54
RU-0833642		C[C@@H](NC(=O)C1=CC=CC(S(=O)(=O)N(C)C2=CC=CC(Cl)=C2)=C1)C1=CC=NC=C1	Enamine screening	Z27995659	-8.868	> 62.5	9.92	0.45
RU-0833641		CCN(CC)C(=O)C1=CC=CC(NC(=O)CCCN2C(=O)OC3=C2C=CC=C3)=C1	Enamine screening	Z27990084	-8.76	> 62.5	107	1.02
RU-0833640		COC1=CC=C(CC(=O)NC2=CC=CC(S(=O)(=O)N(C)C3=CC=CC=C3)=C2)C=C1	Enamine screening	Z27152448	-8.624	> 62.5	41.8	-2.97
RU-0833639		CN(C1CCCCC1)S(=O)(=O)C1=CC=CC(C(=O)NCCC2=CNC3=C2C=CC=C3)=C1	Enamine screening	Z26394416	-8.895	> 62.5	-47.8	-2.15
RU-0833638		O=C(CC1=NNC2=C1C=CC=C2)NC1=CC(F)=CC(NC(=O)CC2=NNC3=C2C=CC=C3)=C1	Enamine screening	Z2208103741	-8.421	> 62.5	0.606	18.1
RU-0833637		CC1=CC=C(C(=O)NCC2=NN=C3C=CC=NN23)C=C1NC(=O)CC1=CC=NC=C1	Enamine screening	Z1841345100	-8.308	> 62.5	0.946	7.34
RU-0833636		COC1=CC=C2N=C([C@@H](C)NC(=O)C3=CC=CC(CS(=O)(=O)C4=CC=CC=C4)=C3)NC2=C1	Enamine screening	Z1720887551	-8.499	> 62.5	1.22	9.22
RU-0833635		O=C(C1CCCC1)N1CC(S(=O)(=O)N[C@@H]2C[C@@H]2C2=C(F)C=CC=C2F)C1	Enamine screening	Z1638324442	-8.267	> 62.5	0.114	0.75
RU-0833634		O=C(NC1=CC(CNC(=O)C2=CNC3=CC(F)=CC=C23)=CC=C1)C1=CC=NC=C1	Enamine screening	Z1614033494	-9.202	> 62.5	1.54	14.3
RU-0833633		CC1=CC=C(S(=O)(=O)NC[C@H]2CCCN(C(=O)[C@H](O)C3=CC=CC=C3)C2)C=C1	Enamine screening	Z1549658005	-8.187	> 62.5	1.32	6.04
RU-0833632		O=C(NC1=CC=NN1CC1=CC=C(Cl)C=C1Cl)[C@H]1CC(=O)N(C2=CC=C3OCCOC3=C2)C1	Enamine screening	Z131565890	-9.015	> 62.5	-2.2	0.32
RU-0833631		C[C@H](NC(=O)C1=CC=CC(N2CCCC2=O)=C1)C1=NN=C2C=CC=CN12	Enamine screening	Z131528620	-8.269	> 62.5	1.2	5.75
RU-0833630		C[C@H](NC(=O)C1=CC=CC(S(=O)(=O)N2CCCC2)=C1)C1=NN=C2C=CC=CN12	Enamine screening	Z131524848	-8.696	> 62.5	0.819	2.9
RU-0833629		CCC1=NN=C(C2=CC=CC(NC(=O)CCN3C(=O)N(C)C4=C3C=CC=C4)=C2)O1	Enamine screening	Z1286529834	-8.599	> 62.5	20.1	-0.0216
RU-0833628		NC(=O)[C@@H](CNC(=O)NCC1=CC=C(Cl)C=C1Cl)CC1=CC=C(F)C=C1	Enamine screening	Z1169212232	-8.986	> 62.5	-0.981	0.476
RU-0833627		CC1=NC2=NC=NN2C(C)=C1CC(=O)NCC1=CC=C(N2CCCC2=O)C=C1	Enamine screening	Z109729832	-8.427	> 62.5	196	-0.927
RU-0833626		CN(C)C(=O)CNC1=CC=CC(C(=O)N2CCC[C@H](CO)C2)=C1	Enamine screening	Z1095010248	-8.438	> 62.5	0.165	1.92
RU-0833688		O=C(CCCN1C(=O)OC2=C1C=CC=C2)NC1=CC=CC(N2CCCC2=O)=C1	Enamine screening	Z95982307	-9.331	> 62.5	1.16	21.7
RU-0833912		S(=O)(=O)(N1CCCCCC1)c1c(Cl)ccc(C(=O)NCc2n3c(nn2)C=CC=C3)c1	Sigma screening	3566565316	-8.613	> 62.5	0.803	40.2

## Sheet: Melting_Temp
Molecule Name	Structure	SMILES	Library	Supplier ID	SARS-CoV-2 NSP14 inhibition: IC50 (µM)	SARS-CoV-2 NSP14 inhibition: Hill slope	SARS-CoV-2 NSP14 inhibition: Maximum response (%)	SARS-CoV-2 NSP14 inhibition: Plot Concentration - LUM % inhibition or activation	TM (ºC) (NSP14)	TM (ºC) (NSP14+SAH)	TM (ºC) (NSP14+compound)	TM Replicate 1 (ºC) (NSP14+SAH+cmpd)
RU-0834178		CC1=CC(C(=O)N2CC3(C2)CCC(CNC(=O)C2=C(C)C=CC(C)=C2C)O3)=CC(C)=C1O	Enamine REAL	Z9390695742	1.71	1.39	95.7		43	47	43	49
RU-0834081		CCN1N=C(C)C(C(=O)NCCC2=CC=C(CNC(=O)C3=CC4=C(C=C3)NN=C4)C=C2)=C1C	Enamine REAL	Z9390693038	2.67	1.15	93.9		43	47	43	48.5
RU-0834201		CC1=CC(C)=C(C(=O)NCC2=CC=C(CNC(=O)C3=CC=C(O)C(C)=C3)C=C2)N=C1	Enamine REAL	Z9390698020	3.01	1.22	92.9		43	47	43	49
RU-0834181		CC1=CC(C(=O)NCC2=CC=C(CNC(=O)C3=CN=C(C)C=C3C)C=C2)=CC=C1O	Enamine REAL	Z9390696765	4.74	1.04	87.6		43	47	43	48
RU-0834173		CC1=C2C(=CC(C(=O)N3CC4(C3)CCC(CNC(=O)C3=C(C)C(C)=NC=C3)O4)=C1)C=NN2	Enamine REAL	Z9390695600	5.29	1.06	88.5		43	47	43	48
RU-0834146		CC1=CC(C(=O)NCC2=CN=C(C(=O)NC(C)C3=C(C)C=CC=C3)C=C2)=CC=C1O	Enamine REAL	Z9390694522	5.76	1.13	85.4		43	47	43	48
RU-0834179		C[C@@H](NC(=O)C1=CC=C(CNC(=O)C2=CC=C3NN=CC3=C2)C=C1)C1=CC(O)=CC=C1	Enamine REAL	Z9390695775	5.82	1.08	90.9		43	47	43	48
RU-0834080		CC1=NC(C)=C(C)N=C1C(=O)NCC1=CC=C(CNC(=O)C2=CC(F)=C(O)C=C2)C=C1	Enamine REAL	Z9390693016	5.82	1.14	81.3		43	47	43	48.5
RU-0834174		CC1=CC(C(=O)N2CC3(C2)CCC(CNC(=O)C2=CC=CC(C)=C2F)O3)=CC2=C1NN=C2	Enamine REAL	Z9390695624	6.1	1.1	81.8		43	47	43	48
RU-0834184		CC1=CN=C(C(C)NC(=O)C2=NC=C(CNC(=O)C3=CC=C(O)C(C)=C3)C=C2)N=C1	Enamine REAL	Z9390696865	6.76	1.05	84.2		43	47	43	48
RU-0833928		S(=O)(=O)(N1CCCCC1)c1c(C)ccc(NC(=O)CN2N=Nc3c(cccc3)C2=O)c1	Sigma	3576559569	9.13	1.47	61.5		43	47	43	48
RU-0833868		Fc1c(NC(=O)CN2C=CC=C(c3nc(c4ccccc4)no3)C2=O)ccc(F)c1	Sigma	310752977	9.36	2.93	93.9		43	47	43	46.5
RU-0833661		COC1=CC=C(C2=C(C(=O)NC3=CC=C4OC(=O)N(CC(=O)N5CCCCC5)C4=C3)N=CO2)C=C1	Enamine	Z5510569268	9.42	1.5	74.4		43	47	43	46.5
