# Supplementary material for: Discovery of Novel Isofunctional SARS-CoV‑2 NSP14 RNA Cap Methyltransferase Inhibitors by Structure-Based Virtual Screening
Source: ACS Med Chem Lett. 2025 Aug 15;16(9):1789–97. doi: 10.1021/acsmedchemlett.5c00339 (PMC12434519; doi:10.1021/acsmedchemlett.5c00339)
Supplement: Supplementary file 4 [file ml5c00339_si_004.xlsx]

## Sheet: Sheet1
	Molecule	IC50 (µM)	∆TM (°C)	Structure	Molecule	IC50 (µM)	∆TM (°C)	Structure
	RU-0357296	0.22	6		RU-0054512	5.46	1.5
	RU-0415529	0.36	5		RU-0369737	7.1	1.5
	RU-0347319	16.1	2.83333		RU-0373469	6.42	1.16667
	RU-0325359	3.73	2.5		RU-0377187	9.3	1.16667
	RU-0152463	3.98	2.5		RU-0378384	9.19	1
	RU-0349619	7.84	2		RU-0385437	1.58	0.833333
	RU-0349688	8.79	2		RU-0032489	7.23	0.5
	RU-0121476	4.54	1.5		RU-0359102	11.9	0.5

## Sheet: Sheet2
Molecule	Structure	SMILES	NSP14 SARS COV2 : IC50 (uM)	NSP14 SARS COV2 : Hill slope	NSP14 SARS COV2 : Maximum measured (%)	NSP14 SARS COV2 : Plot Concentration - NPI	Tm NSP14 (ºC)	Tm NSP14 (ºC) + SAH	Tm NSP14 (ºC) + compound R1	Average Tm NSP14 (ºC) + compound + SAH	∆TM (°C)	Docking score
RU-0415529		COC1=CC=CC=C1CNC(=O)C1=CC(S(=O)(=O)N2CCC(C)CC2)=C(C)N1C	0.356	0.841	93.3		43.5	48	43	53	5	-8.04
RU-0357296		COC1=CC2=C(OC(C)=C2C(=O)NC2=CC=C(S(=O)(=O)NC3=C(C)C(C)=NO3)C=C2)C=C1	0.402	0.746	101		43.5	48	43.5	54	6	-5.72
RU-0385437		COC1=CC=C2N=C(C3=CC=C(NS(=O)(=O)C4=CC=C5N(C)C(=O)CC5=C4)C=C3)SC2=C1	1.8	1.23	92		43.5	48	43.5	48.8333	0.833333	-6.24
RU-0347319		COC(=O)C1=CC(NS(=O)(=O)C2=C(C)C=C(N3C(=O)CCS3(=O)=O)C=C2C)=C(Cl)C=C1	2.84	0.679	92.8		43.5	48	43.5	50.8333	2.83333	-3.9
RU-0152463		C1(S(C2=CC=C(Cl)C=C2)(=O)=O)=CN=C(SCC(N2C3=C(CCC2)C=CC=C3)=O)NC1=O	3.98	0.681	90.3		43.5	48	43.5	50.5	2.5	(-7.3)
RU-0121476		S(NC1=C(C)C(Cl)=CC=C1)(C1=CC2=C(N(C(=O)C)CC2)C=C1)(=O)=O	4.54	1.5	73.1		43.5	48	43.3333	49.5	1.5	-6.16
RU-0325359		CC1(C2=CSC(NC3=CC=CC=C3Cl)=N2)CCC(=O)O1	4.7	0.797	95.6		43.5	48	43.5	50.5	2.5	-4.93
RU-0054512		N(C(CC1=CC=CS1)=O)C1=CC=CC(C2SCC(=O)N2C2=CC=C(N(C)C)C=C2)=C1	5.46	1	83.6		43.5	48	43.1667	49.5	1.5	-6.64
RU-0349619		CC1=CC(OCC(=O)N[C@@H](CC2=CC=CC=C2)C(O)=O)=C2C3=C(CCC3)C(=O)OC2=C1	6.21	0.81	87.8		43.5	48	43.3333	50	2	-6.94
RU-0373469		CC1=NC(C2=CC=C(S(=O)(=O)NC3=C(Br)C=C(C)C=C3)C=C2)=CO1	6.83	0.931	78.1		43.5	48	43.1667	49.1667	1.16667	-5.23
RU-0369737		CCCCC1=CC=C(S(=O)(=O)C2=CN=C(SCC(=O)NC3=NC=CS3)NC2=O)C=C1	7.1	0.954	79.6		43.5	48	43	49.5	1.5	-7.96
RU-0032489		C1(C(NC(C2=CC(C3=CC=CC=C3OC)=NN2)=O)C)=C(C)N(C2=NC=CC=C2)N=C1	7.23	0.959	80.4		43.5	48	43.3333	48.5	0.5	-6.51
RU-0349688		CC1=CC(OCC(=O)N[C@@H](CC2=CC=CC=C2)C(O)=O)=C2C3=C(CCCC3)C(=O)OC2=C1	8.79	0.97	86.6		43.5	48	43.5	50	2	-6.75
RU-0378384		O=S(=O)(N1CCC2=CC=CC=C2C1)C1=CC=CC2=NSN=C12	9.19	0.656	86.5		43.5	48	43	49	1	(-7.78)
RU-0377187		CC1=CC=C(SCCNC(=O)C2CCN(S(C)(=O)=O)C3=CC(C)=CC=C3O2)C=C1	9.3	0.583	83.5		43.5	48	43.1667	49.1667	1.16667	-6.02
RU-0359102		CC1=CC=C(S(=O)(=O)NC2=NC3=CC=C(NC(=O)CC4=CC=CC=C4)C=C3S2)C=C1	11.9	1.48	70.9		43.5	48	43	48.5	0.5	-5.88
